# Supplementary material for: Genetic diversity and population structure of Plasmodium falciparum in the Philippines
Source: Malar J. 2009 May 8;8:96. doi: 10.1186/1475-2875-8-96 (PMC2685811; doi:10.1186/1475-2875-8-96)
Supplement: Additional File 1 — Allele frequencies and number of isolates (n) of 10 microsatellite loci of the three Plasmodium falciparum populations in the Philippines. Allele names refer to the base pair sizes of the product of polymerase chain reaction. [file 1475-2875-8-96-S1.xls]

## Sheet: Table 1
Additional File 1. Allele frequencies and number of isolates (n) of 10 microsatellite loci of the three
Plasmodium falciparum populations in the Philippines.
	Kalinga			Palawan			Davao del Norte
	n	allele frequencies		n	allele frequencies		n	allele frequencies
TA1
150	-	-		-	-		2	0.0689655
153	-	-		2	0.08		-	-
156	-	-		-	-		5	0.172414
159	-	-		2	0.08		2	0.0689655
162	13	0.8125		8	0.32		1	0.0344828
165	3	0.1875		6	0.24		6	0.206897
168	-	-		1	0.04		1	0.0344828
171	-	-		3	0.12		1	0.0344828
174	-	-		-	-		2	0.0689655
177	-	-		2	0.08		2	0.0689655
180	-	-		-	-		7	0.241379
183	-	-		1	0.04		-	-
total n	16			25			29
TA40
189	8	0.5		-	-		9	0.310345
192	-	-		1	0.04		3	0.103448
195	-	-		6	0.24		5	0.172414
210	3	0.1875		2	0.08		8	0.275862
213	-	-		1	0.04		-	-
216	-	-		4	0.16		-	-
222	5	0.3125		7	0.28		4	0.137931
225	-	-		3	0.12		-	-
228	-	-		1	0.04		-	-
total n	16			25			29
TA42
184	12	0.75		13	0.481481		25	0.862069
187	2	0.125		8	0.296296		4	0.137931
196	-	-		1	0.037037		-	-
244	-	-		2	0.0740741		-	-
247	2	0.125		3	0.111111		-	-
total n	16			27			29
TA109
160	16	1		27	1		28	0.933333
222	-	-		-	-		2	0.0666667
total n	16			27			30
Poly α
144	-	-		-	-		2	0.0689655
147	-	-		3	0.107143		-	-
150	7	0.4375		4	0.142857		1	0.0344828
153	-	-		12	0.428571		2	0.0689655
159	-	-		1	0.0357143		4	0.137931
162	1	0.0625		-	-		2	0.0689655
165	5	0.3125		1	0.0357143		16	0.551724
168	-	-		-	-		1	0.0344828
171	-	-		3	0.107143		-	-
174	3	0.1875		4	0.142857		-	-
180	-	-		-	-		1	0.0344828
total n	16			28			29
TA81
109	-	-		2	0.0769231		2	0.0666667
115	10	0.625		10	0.384615		19	0.633333
118	4	0.25		4	0.153846		3	0.1
121	-	-		3	0.115385		3	0.1
124	-	-		5	0.192308		1	0.0333333
127	-	-		2	0.0769231		-	-
136	2	0.125		-	-		2	0.0666667
total n	16			26			30
								(Continued)
Allele names refer to the base pair sizes of the product of polymerase chain reaction.
Additional File 1 (Continued)
	Kalinga			Palawan			Davao del Norte
	n	allele frequencies		n	allele frequencies		n	allele frequencies
TA87
94	-	-		1	0.037037		-	-
97	12	0.75		12	0.444444		4	0.133333
100	-	-		2	0.0740741		-	-
103	-	-		2	0.0740741		15	0.5
106	4	0.25		7	0.259259		10	0.333333
109	-	-		3	0.111111		1	0.0333333
total n	16			27			30
Pfg377
91	-	-		7	0.269231		1	0.0333333
94	16	1		19	0.730769		26	0.866667
97	-	-		-	-		3	0.1
total n	16			26			30
PfPK2
158	3	0.1875		-	-		-	-
161	6	0.375		10	0.416667		14	0.482759
164	4	0.25		9	0.375		13	0.448276
167	3	0.1875		5	0.208333		2	0.0689655
total n	16			24			29
2490
79	13	1		17	0.85		24	0.8
82	-	-		-	-		6	0.2
85	-	-		3	0.15		-	-
total n	13			20			30
