# Supplementary material for: Genetic diversity and population structure of Plasmodium falciparum in the Philippines
Source: Malar J. 2009 May 8;8:96. doi: 10.1186/1475-2875-8-96 (PMC2685811; doi:10.1186/1475-2875-8-96)
Supplement: Additional File 2 — Percentages of multiple-genotype infection (MGI) of msp1 and msp2 of the three Plasmodium falciparum populations in the Philippines. No. indicates the number of isolates for each measure.msp1: block 2 of merozoite surface protein-1 gene, msp2: block 3 of merozoite surface protein-2 gene, msp1 or msp2 represents the percentage of isolates that showed MGI in either msp1 or msp2. [file 1475-2875-8-96-S2.xls]

## Sheet: Sheet1
Additional File 2. Percentages of multiple-genotype infection (MGI) of msp1
and msp2 of the three Plasmodium falciparum populations in the Philippines.
Population	No.	msp1	msp2	msp1 or msp2
Kalinga	18	16.7	11.1	22.2
Palawan	29	13.8	25	24.1
Davao del Norte	30	16.7	6.7	23.3
No. indicates the number of isolates for each measure. msp1: block 2 of merozoite
surface protein-1 gene, msp2: block 3 of merozoite surface protein-2 gene, msp1 or
msp2 reprisents the percentage of isolates that showed MGI in either msp1 or msp2.
